# Supplementary material for: Streptomyces development is involved in the efficient containment of viral infections
Source: Microlife. 2023 Jan 16;4:uqad002. doi: 10.1093/femsml/uqad002 (PMC10117723; doi:10.1093/femsml/uqad002)
Supplement: uqad002_Supplemental_Files [file uqad002_supplemental_files.zip]

Archive with 3 entries (3 files):
- 230109_Luthe et al SI.docx
- Supplementary Video S1_max.wmv
- Supplementary Video S2_max.wmv
